# Supplementary material for: Genome Sequence Variations of Infectious Bronchitis Virus Serotypes From Commercial Chickens in Mexico
Source: Front Vet Sci. 2022 Jul 12;9:931272. doi: 10.3389/fvets.2022.931272 (PMC9315362; doi:10.3389/fvets.2022.931272)
Supplement: Supplementary Table 1 — Background information and sequencing data of the 55 samples in which IBV RNA was detected in this study. The quantification of the dsDNA (HiFi PCR products), sequencing libraries, proportions of the host (chicken) reads, and the IBV-specific reads obtained from the NGS data are shown. Complete genome sequences (n = 33), partial genome sequences (n = 6), complete S-gene sequences (n = 5), and partial S-gene sequences (n = 11) were assembled from NGS reads in the current study. Other identified microbial agents (viral and bacterial) that are of avian interest based on literature and expert knowledge are listed in the table. [file Table_1.XLSX]

## Sheet: Table S1 (Sample Data & NGS)
Supplementary file 1: Table S1: Background information and sequencing data of the 55 samples in which IBV RNA was detected in this study. The quantification of the dsDNA (HiFi PCR products), sequencing librar-ies, proportions of the host (chicken) reads, and the IBV-specific reads obtained from the NGS data are shown. Complete genome sequences (n=33), partial genome sequences (n=6), complete S-ge…
sample details				library prep and quantification			Summary of NGS data					other detected avian microbial agents of avian interest
collection date	id	flock	type	dsDNA conc. (ng/µL)	library Conc. (ng/µL)	average library fragment length (FastQC) a	total (filtered) NGS reads b	proportion of host (chicken) reads	IBV-specific reads	consensus seq length (bases)	genomic region covered	viral (≥100 reads)	bacterial (≥1,000 reads) c
2019-04-23	vaccine/1616/19	n/a	live mass-type vaccine strain	6.1	3.35	352 (151)	1278932	0.0229	8839	27469	full-length genome
2019-04-23	vaccine/1619/19	n/a	4/91 vaccine variant strain	7.2	7.7	351 (151)	1271695	0.0082	2490	27656	full-length genome
2019-04-23	vaccine/1623/19	n/a	Mass-type-Conn recombinant vaccine strain	7.5	7.44	364 (121)	1254350	0.0116	11636	27474	full-length genome
2020-11-25	ck/MX/2352/20	broiler	immunological (spleen/bursa)	7.13	2.53	474 (235)	469789	0.6429	1968	3494	partial S-gene	SiV-A (31,116)
2020-11-25	ck/MX/2353/20	broiler	respiratory (choana/lung)	7.53	2.42	482 (193)	470957	0.778	6072	27410	full-length genome
2020-11-25	ck/MX/2354/20	broiler	immunological (spleen/bursa)	10.6	7.73	539 (220)	525011	0.7172	18184	27410	full-length genome	SiV-A (8,973); ChGV-A1 (269); IBDV_G-2b (190)	E. cecorum (41,774)
2020-11-25	ck/MX/2359/20	broiler	respiratory (choana/lung)	16.9	13.4	516 (228)	446516	0.4271	182811	27634	full-length genome		B. avium (2,244); S. pluranimalium (1,712); E. cecorum (1,071)
2020-11-25	ck/MX/2360/20	broiler	immunological (spleen/bursa)	12.6	7.47	487 (220)	382226	0.767	18162	27167	full-length genome		E. cecorum (19,552)
2020-12-09	ck/MX/2386/20	broiler	respiratory (choana/lung)	11.6	6.64	500 (215)	386836	0.0622	2597	1890	partial S-gene	SiV-A (611)	S. pluranimalium (2,321)
2020-12-09	ck/MX/2387/20	broiler	immunological (spleen/bursa)	12.1	7.13	482 (215)	312790	0.2733	420	1117	partial S-gene	SiV-A (3,722); IBDV_G-2b (420)
2021-01-28	ck/MX/2523/21	broiler	respiratory (choana/lung)	5.66	3.01	452 (178)	393376	0.4258	25972	27449	full-length genome	ANV (2,702)
2021-02-04	ck/MX/2525/21	broiler	respiratory (choana/lung)	7.96	7.29	493 (206)	285287	0.6537	565	2610	partial S-gene
2021-02-25	ck/MX/2532/21	broiler	immunological (spleen/bursa)	9.46	5.72	460 (224)	378528	0.0736	421	3480	partial S-gene	SiV-A (4,754)
2021-02-25	ck/MX/2533/21	broiler	respiratory (choana/lung)	7.62	5.03	464 (230)	289949	0.0271	833	3480	partial S-gene		B. avium (4,669)
2021-02-25	ck/MX/2534/21	broiler	immunological (spleen/bursa)	11.1	5.64	503 (230)	417963	0.0973	939	3510	full-length S-gene
2021-02-25	ck/MX/2562/21	broiler	respiratory (choana/lung)	11.4	2.63	478 (178)	633962	0.2473	10978	27671	full-length genome
2021-02-25	ck/MX/2563/21	broiler	immunological (spleen/bursa)	15.4	6.45	512 (213)	451607	0.2615	24308	27805	full-length genome		E. cecorum (1,621)
2021-02-25	ck/MX/2566/21	broiler	respiratory (choana/lung)	8.17	1.4	337 (142)	128883	0.5203	620	3482	partial S-gene	aMPV-A (165)
march 2021	ck/MX/2578/21	broiler	respiratory (choana/lung)	9.67	4.95	454 (170)	16541	0.2192	840	3495	full-length S-gene
march 2021	ck/MX/2579/21	broiler	immunological (spleen/bursa)	11.5	7.47	520 (193)	30371	0.3819	412	3300	partial S-gene	SiV-A (555); IBDV_G-2b (425)
march 2021	ck/MX/2581/21	broiler	immunological (spleen/bursa)	13.3	6.43	490 (194)	113747	0.1351	760	26965	partial genome	SiV-A (5,204)
april 2021	ck/MX/2592/21	broiler	respiratory (choana/lung)	10.3	5.47	489 (187)	441997	0.148	20491	27700	full-length genome		S. pluranimalium (5,135)
april 2021	ck/MX/2594/21	broiler	respiratory (choana/lung)	9.47	2.79	425 (179)	77907	0.485	588	26247	partial genome
april 2021	ck/MX/2598/21	broiler	immunological (spleen/bursa)	9.73	2.85	463 (179)	432665	0.1468	3289	27095	full-length genome		E. cecorum (1,770); E. faecalis (1,156)
april 2021	ck/MX/2600/21	broiler	immunological (spleen/bursa)	8.87	3.68	444 (174)	88019	0.3368	1116	26427	partial genome
april 2021	ck/MX/ck/MX/2602/21	broiler	immunological (spleen/bursa)	9.53	3.09	439 (173)	396874	0.1846	5422	27623	full-length genome
2021-06-06	ck/MX/2713/21	broiler	respiratory (choana/lung)	7.53	5.2	482 (242)	519480	0.2207	10656	26387	partial genome	SiV-A (5,355); IBDV_G-2b (249)	S. pluranimalium (39,590); E. cecorum (7,710); E. faecalis (1,554)
2021-06-17	ck/MX/2717/21	broiler	respiratory (choana/lung)	13.6	9.53	496 (251)	258313	0.0256	159	2932	partial S-gene		E. faecium (1,898); E. faecalis (2,202)
2021-06-06	ck/MX/2721/21	broiler	respiratory (choana/lung)	5.53	2.15	544 (186)	703546	0.2257	14548	27280	full-length genome	aMPV-A (3,463); SiV-A (1,126); ANV (182)	S. pluranimalium (32,279); E. cecorum (2,555)
2021-06-06	ck/MX/2723/21	broiler	respiratory (choana/lung)	5.65	1.16	475 (185)	581022	0.3619	65561	27694	full-length genome	aMPV-A (509); AvRV-D (223)	S. pluranimalium (2,221); E. cecorum (1,328)
2021-06-06	ck/MX/2724/21	broiler	immunological (spleen/bursa)	7.67	5.17	495 (226)	254124	0.2274	648	1394	partial S-gene
2021-06-06	ck/MX/2725/21	broiler	respiratory (choana/lung)	11.3	6.33	507 (236)	389517	0.0839	15345	27594	full-length genome		B. avium (5,974)
2021-06-06	ck/MX/2726/21	broiler	immunological (spleen/bursa)	8.67	4.43	460 (227)	203855	0.3109	523	898	partial S-gene	IBDV_G-2b (103)	E. cecorum (1,200)
2021-06-23	ck/MX/2729/21	broiler	respiratory (choana/lung)	9.67	5.21	470 (232)	198878	0.2067	167	1176	partial S-gene
2021-06-23	ck/MX/2731/21	broiler	respiratory (choana/lung)	8.73	4.27	453 (226)	394432	0.1299	2306	27189	full-length genome
2021-06-24	ck/MX/2733/21	broiler	respiratory (choana/lung)	12.9	7.73	551 (245)	369244	0.0393	419	23137	partial genome		B. avium (10,018)
2021-06-24	ck/MX/2734/21	broiler	immunological (spleen/bursa)	14.3	6.87	539 (248)	330442	0.1273	840	25857	partial genome		E. cecorum (3,624)
2021-06-24	ck/MX/2735/21	broiler	respiratory (choana/lung)	12.1	5.53	487 (250)	518763	0.0186	359	3014	partial S-gene
2021-07-11	ck/MX/2742/21	broiler	immunological (spleen/bursa)	9.67	5.17	512 (238)	343156	0.262	24335	27596	full-length genome	CAstV-1b (211)	E. cecorum (3,001)
2021-07-11	ck/MX/2743/21	broiler	respiratory (choana/lung)	5.73	1.22	482 (179)	585319	0.2687	32724	27507	full-length genome		S. pluranimalium (12,145); E. cecorum (4,546)
2021-07-15	ck/MX/2748/21	broiler	respiratory (choana/lung)	6.93	3.43	485 (208)	424365	0.1681	6983	27619	full-length genome
2021-07-20	ck/MX/2752/21	broiler	respiratory (choana/lung)	6.53	3.39	499 (219)	660739	0.108	37386	27022	full-length genome		S. pluranimalium (91,241); B. avium (19,669); E. cecorum (10,666); E. faecium (8,982); E. faecalis (1,364)
2021-07-20	ck/MX/2753/21	broiler	immunological (spleen/bursa)	9.33	5.31	521 (229)	539302	0.1387	8260	27450	full-length genome	SiV-A (8,261)	E. cecorum (20,408)
2021-07-20	ck/MX/2754/21	broiler	respiratory (choana/lung)	7.87	4.85	497 (219)	463938	0.1135	4346	27411	full-length genome		B. avium (2,080)
2021-09-10	ck/MX/2818/21	broiler	respiratory (choana/lung)	7.07	2.59	498 (155)	237847	0.5975	7109	27617	full-length genome		S. pluranimalium (1,346)
2021-09-10	ck/MX/2819/21	broiler	immunological (spleen/bursa)	7.6	2.26	494 (208)	302628	0.4623	8690	27638	full-length genome	SiV-A (1,055)	E. cecorum (19,506)
2021-09-13	ck/MX/2826/21	broiler	respiratory (choana/lung)	7.41	1.5	454 (165)	306564	0.3437	18838	27567	full-length genome	SiV-A (595); ChMeV-C3 (150)	S. enterica (8,658)
2021-09-27	ck/MX/2833/21	broiler	respiratory (choana/lung)	7.87	4.65	509 (226)	942148	0.1694	32389	27694	full-length genome		S. pluranimalium (2,989)
2021-10-12	ck/MX/2860/21	broiler	respiratory (choana/lung)	11.2	7.73	511 (224)	290718	0.1876	60382	27622	full-length genome	AvRV-F (4,733); SiV-A (300)
2021-11-23	ck/MX/2930/21	broiler	respiratory (choana/lung)	8.2	3.3	455 (162)	321827	0.343228	22389	27719	full-length genome	AvRV-A (178); SiV (146); NDV_V.1 (120)	S. pluranimalium (2,578)
2021-12-07	ck/MX/2944/21	broiler	respiratory (choana/lung)	8.07	3.27	540 (209)	404921	0.303373	57769	27585	full-length genome		S. pluranimalium (17,239); E. cecorum (3,093)
2021-12-14	ck/MX/2956/21	broiler	respiratory (choana/lung)	8.67	2.84	529 (235)	494665	0.331697	196791	27697	full-length genome
2021-12-14	ck/MX/2957/21	broiler	immunological (spleen/bursa)	13.7	6.14	608 (233)	112844	0.377592	2445	3510	full-length S-gene		E. cecorum (3,069)
2021-12-14	ck/MX/2960/21	layer	immunological (spleen/bursa)	11.5	5.51	578 (223)	137146	0.409928	5153	27524	full-length genome
2021-12-15	ck/MX/2961/21	broiler	respiratory (choana/lung)	11	2.93	561 (206)	168309	0.380491	19584	27577	full-length genome		B. avium (3,503); S. pluranimalium (2,433); G. anatis (223); E. cecorum (298)
