# Supplementary material for: Genome Sequence Variations of Infectious Bronchitis Virus Serotypes From Commercial Chickens in Mexico
Source: Front Vet Sci. 2022 Jul 12;9:931272. doi: 10.3389/fvets.2022.931272 (PMC9315362; doi:10.3389/fvets.2022.931272)
Supplement: Supplementary Table 2 — Genes, coding regions and nt lengths of the 33 IBV sequences identified in this study. The nt lengths (and gene intervals in brackets) of each of the genes and the 5'-/3'-UTRs are shown. [file Table_2.XLSX]

## Sheet: Table S2 (Genome Structure)
Supplementary file 2: Table S2: Genes, coding regions and nt lengths of the 33 IBV sequences identified in this study. The nt lengths (and gene intervals in brackets) of each of the genes and the 5’-/3’-UTRs are shown
sequence ID	genome	5'-UTR	Gene 1			Gene 2 (spike; S)	Gene 3			Gene 4			Gene 5		Gene 6		3'-UTR	poly(A) tail (length; nt)
			Rep1ab	Rep1a	Rep1b		3a	3b	envelope (E)	membrane (M)	4b	4c	5a	5b	nucleocapsid (N)	6b
OM912698/live mass-type vaccine strain/1616/19	27481	1 - 534	19,889 (535 - 20,423)	11,856 (535 - 12,390)	8,037 (12,387 - 20,423)	3,462 (20,374 - 23,835)	174 (23,862 - 24,035)	195 (24,035 - 24,229)	330 (24,210 - 24,539)	678 (24,511 - 25,188)	183 (25,189 - 25,471)	162 (25,395 - 25,556)	198 (25,540 - 25,737)	249 (25,734 - 25,982)	1,230 (25,925 - 27,154)	N/A	315 (27,155 - 27,469)	12
OM912697/4/91 vaccine variant strain/1619/19	27661	1 - 537	19,892 (538 - 20,429)	11,859 (538 - 12,396)	8,037 (12,393 - 20,429)	3,468 (20,380 - 23,847)	174 (23,874 - 24,047)	195 (24,047 - 24,241)	285 (24,222 - 24,506)	678 (24,499 - 25,176)	285 (25,177 - 25,461)	171 (25,382 - 25,552)	198 (25,536 - 25,733)	249 (25,730 - 25,978)	1,230 (25,921 - 27,150)	225 (27,159 - 27,383)	273 (27,384 - 27,656)	5
OM912696/Mass-type-Conn recombinant vaccine strain/1623/19	27486	1 - 536	19,895 (537 - 20,431)	11,862 (537 - 12,398)	8,037 (12,395 - 20,431)	3,489 (20,382 - 23,870)	174 (23,870 - 24,043)	195 (24,043 - 24,237)	330 (24,218 - 24,547)	678 (24,519 - 25,196)	285 (25,197 - 25,481)	162 (25,402 - 25,563)	198 (25,547 - 25,744)	249 (25,741 - 25,989)	1,230 (25,932 - 27,161)	N/A	313 (27,162 - 27,474)	12
OM912680/ck/MEX/2353/20	27140	1 - 344	19,691 (345 - 20,035)	11,757 (345 - 12,101)	7,938 (12,098 - 20,035)	3495 (19,986 - 23,480)	174 (23,480 - 23,653)	195 (23,653 - 23,847)	318 (23,831 - 24,148)	669 (24,129 - 24,797)	285 (24,798 - 25,082)	171 (25,003 - 25,173)	198 (25,157 - 25,354)	249 (25,351 - 25,599)	1,230 (25,542 - >26,771)	225 (26,780 - 27,004)	136 (27,005 - 27,140)
OM912682/ck/MEX/2354/20	27624	1 - 535	19,835 (536 - 20,370)	11,802 (536 - 12,337)	8,037 (12,334 - 20,370)	3,495 (20,321 - 23,815)	174 (23,815 - 23,988)	195 (23,988 - 24,182)	321 (24,163 - 24,483)	669 (24,464 - 25,132)	285 (25,133 - 25,417)	171 (25,338 - 25,508)	198 (25,492 - 25,689)	249 (25,686 - 25,934)	1,230 (25,877 - 27,106)	225 (27,115 - 27,339)	285 (27,340 - 27,624)	8
OM912678/ck/MEX/2359/20	27634	1 - 643	19,970 (644 - 20,613)	11,937 (644 - 12,580)	8,037 (12,577 - 20,613)	3,510 (20,564 - 24,073)	174 (24,073 - 24,246)	195 (24,246 - 24,440)	324 (24,421 - 24,744)	663 (24,722 - 25,384)	N/A	171 (25,378 - 25,548)	198 (25,532 - 25,729)	249 (25,726 - 25,974)	1,218 (25,917 - 27,134)	225 (27,143 - 27,367)	267 (27,368 - 27,634)
OM912677/ck/MEX/2360/20	27167	1 - 551	19,871 (552 - 20,422)	11,838 (552 - 12,389)	8,037 (12,386 - 20,422)	3,510 (20,373 - 23,882)	174 (23,882 - 24,055)	195 (24,055 - 24,249)	324 (24,230 - 24,553)	663 (24,531 - 25,193)	N/A	N/A	198 (25,177 - 25,374)	249 (25,371 - 25,619)	1,218 (25,562 - 26,779)	225 (26,788 - 27,012)	155 (27,013 - 27,167)
OM912695/ck/MEX/2523/21	27449	1 - 505	19,886 (506 - 20,391)	11,853 (506 - 12,358)	8,037 (12,355 - 20,391)	3,495 (20,342 - 23,836)	174 (23,836 - 24,009)	195 (24,009 - 24,203)	324 (24,184 - 24,507)	672 (24,485 - 25,156)	285 (25,157 - 25,441)	171 (25,362 - 25,532)	198 (25,516 - 25,713)	249 (25,710 - 25,958)	1,230 (25,901 - 27,130)	N/A	319 (27,131 - 27,449)
OM912694/ck/MEX/2562/21	27686	1 - 527	19,883 (528 - 20,410)	11,850 (528 - 12,377)	8,037 (12,374 - 20,410)	3,510 (20,361 - 23,870)	174 (23,870 - 24,043)	195 (24,043 - 24,237)	324 (24,218 - 24,541)	672 (24,519 - 25,190)	285 (25,191 - 25,475)	171 (25,396 - 25,566)	198 (25,550 - 25,747)	249 (25,744 - 25,992)	1230 (25,935 - 27,164)	225 (27,173 - 27,397)	274 (27,398 - 27,671)	17
OM912693/ck/MEX/2563/21	27823	1 - 640	19,883 (641 - 20,523)	11,850 (641 - 12,490)	8,037 (12,487 - 20,523)	3,510 (20,474 - 23,983)	174 (23,983 - 24,156)	195 (24,156 - 24,350)	321 (24,334 - 24,654)	672 (24,632 - 25,303)	285 (25,304 - 25,588)	171 (25,509 - 25,679)	198 (25,663 - 25,860)	249 (25,857 - 26,105)	1,230 (26,048 - 27,277)	231 (27,301 - 27,531)	274 (27,532 - 27,805)	18
OM912692/ck/MEX/2592/21	27711	1 - 622	19,835 (623 - 20,457)	11,802 (623 - 12,424)	8,037 (12,421 - 20,457)	3,495 (20,408 - 23,902)	174 (23,902 - 24,075)	195 (24,075 - 24,269)	321 (24,250 - 24,570)	669 (24,551 - 25,219)	285 (25,220 - 25,504)	171 (25,425 - 25,595)	198 (25,579 - 25,776)	249 (25,773 - 26,021)	1,230 (25,964 - 27,193)	225 (27,202 - 27,426)	274 (27,427 - 27,700)	11
OM912685/ck/MEX/2598/21	27095	1 - 602	19,580 (603 - 20,182)	11,547 (603 - 12,149)	8,037 (12,146 - 20,182)	3,453 (20,133 - 23,585)	174 (23,612 - 23,785)	195 (23,785 - 23,979)	330 (23,960 - 24,289)	678 (24,261 - 24,938)	285 (24,939 - 25,223)	162 (25,144 - 25,305)	198 (25,289 - 25,486)	249 (25,483 - 25,731)	1,230 (25,674 - 26,903)	N/A	192 (26,904 - 27,095)
OM912684/ck/MEX/2602/21	27623	1 - 532	19,835 (533 - 20,367)	11,802 (533 - 12,334)	8,037 (12,331 - 20,367)	3,489 (20,318 - 23,806)	174 (23,806 - 23,979)	195 (23,979 - 24,173)	330 (24,154 - 24,483)	678 (24,455 - 25,132)	285 (25,133 - 25,417)	171 (25,338 - 25,508)	198 (25,492 - 25,689)	249 (25,686 - 25,934)	1230 (25,877 - 27,106)	231 (27,130 - 27,360)	263 (27,361 - 27,623)
OM912691/ck/MEX/2721/21	27280	1 - 474	19,715 (475 - 20,189)	11,784 (475 - 12,258)	7,935 (12,255 - 20,189)	3,495 (20,140 - 23,634)	174 (23,634 - 23,807)	195 (23,807 - 24,001)	321 (23,982 - 24,302)	654 (24,283 - 24,936)	141 (24,961 - 25,101)	171 (25,022 - 25,192)	198 (25,176 - 25,373)	249 (25,370 - 25,618)	1,230 (25,561 - 26,790)	231 (26,814 - 27,044)	236 (27,045 - 27,280)
OM912690/ck/MEX/2723/21	27694	1 - 629	19,817 (630 - 20,446)	11,784 (630 - 12,413)	8,037 (12,410 - 20,446)	3,495 (20,397 - 23,891)	174 (23,891 - 24,064)	195 (24,064 - 24,258)	321 (24,239 - 24,559)	669 (24,540 - 25,208)	N/A	171 (25,244 - 25,414)	198 (25,398 - 25,595)	249 (25,592 - 25,840)	1,230 (25,783 - 27,012)	213 (27,036 - 27,248)	446 (27,249 - 27,694)
OM912689/ck/MEX/2725/21	27599	1 - 528	19,895 (529 - 20,423)	11,862 (529 - 12,390)	8,037 (12,387 - 20,423)	3,495 (20,374 - 23,868)	174 (23,868 - 24,041)	195 (24,041 - 24,235)	321 (24,216 - 24,536)	669 (24,517 - 25,185)	285 (25,186 - 25,470)	171 (25,391 - 25,561)	198 (25,545 - 25,742)	249 (25,739 - 25,987)	1,230 (25,930 - 27,159)	129 (27,187 - 27,315)	279 (27,316 - 27,594)	6
OM912676/ck/MEX/2731/21	27189	1 - 294	19,766 (295 - 20,060)	11,733 (295 - 12,027)	8,037 (12,024 - 20,060)	3,498 (20,011 - 23,508)	174 (23,508 - 23,681)	195 (23,681 - 23,875)	324 (23,856 - 24,179)	660 (24,157 - 24,816)	132 (24,830 - 24,961)	147 (24,945 - 25,091)	198 (25,075 - 25,272)	249 (25,269 - 25,517)	1,230 (25,460 - 26,689)	225 (26,698 - 26,922)	267 (26,923 - 27,189)
OM912688/ck/MEX/2742/21	27625	1 - 477	19,895 (478 - 20,372)	11,862 (478 - 12,339)	8,037 (12,336 - 20,372)	3,510 (20,323 - 23,832)	174 (23,832 - 24,005)	195 (24,005 - 24,199)	324 (24,180 - 24,503)	672 (24,481 - 25,152)	285 (25,153 - 25,437)	171 (25,358 - 25,528)	198 (25,512 - 25,709)	249 (25,706 - 25,954)	1,218 (25,897 - 27,114)	225 (27,123 - 27,347)	278 (27,348 - 27,625)
OM912683/ck/MEX/2743/21	27531	1 - 551	19,709 (552 - 20,260)	11,676 (552 - 12,227)	8,037 (12,224 - 20,260)	3,489 (20,211 - 23,699)	174 (23,699 - 23,872)	195 (23,872 - 24,066)	348 (24,029 - 24,376)	678 (24,348 - 25,025)	300 (25,026 - 25,325)	153 (25,231 - 25,383)	198 (25,367 - 25,564)	249 (25,561 - 25,809)	1,230 (25,752 - 26,981)	231 (27,005 - 27,235)	274 (27,236 - 27,509)	22
OM912687/ck/MEX/2748/21	27618	1 - 528	19,835 (529 - 20,363)	11,802 (529 - 12,330)	8,037 (12,327 - 20,363)	3,489 (20,314 - 23,802)	174 (23,802 - 23,975)	195 (23,975 - 24,169)	327 (24,153 - 24,479)	678 (24,451 - 25,128)	285 (25,129 - 25,413)	171 (25,334 - 25,504)	198 (25,488 - 25,685)	249 (25,682 - 25,930)	1,230 (25,873 - 27,102)	321 (27,126 - 27,356)	263 (27,357 - 27,619)
OM912679/ck/MEX/2752/21	27022	1 - 348	19,490 (349 - 19,838)	11,520 (349 - 11,868)	7,974 (11,865 - 19,838)	3495 (19,789 - 23,283)	174 (23,283 - 23,456)	195 (23,456 - 23,650)	318 (23,634 - 23,951)	669 (23,932 - 24,600)	285 (24,601 - 24,885)	171 (24,806 - 24,976)	198 (24,960 - 25,157)	249 (25,154 - 25,402)	1,230 (25,345 - 26,574)	225 (26,583 - 26,807)	215 (26,808 - 27,022)
OM912686/ck/MEX/2753/21	27455	1 - 372	19,835 (373 - 20,207)	11,802 (373 - 12,174)	8,037 (12,171 - 20,207)	3,495 (20,158 - 23,652)	174 923,652 - 23,825)	195 (23,825 - 24,019)	318 (24,003 - 24,320)	669 (24,301 - 24,969)	285 (24,970 - 25,254)	171 (25,175 - 25,345)	198 (25,329 - 25,526)	249 (25,523 - 25,771)	1,230 (25,714 - 26,943)	225 (26,952 - 27,176)	274 (27,177 - 27,450)	5
OM912681/ck/MEX/2754/21	27418	1 - 581	19,835 (582 - 20,416)	11,802 (582 - 12,383)	8,037 (12,380 - 20,416)	3,489 (20,367 - 23,855)	174 (23,855 - 24,028)	195 (24,028 - 24,222)	327 (24,206 - 24,532)	690 (24,504 - 25,1930	N/A	171 (25,114 - 25,284)	198 (25,268 - 25,465)	249 ( 25,462 - 25,710)	1,230 (25,653 - 26,882)	231 (26,906 - 27,136)	274 (27,137 - 27,410)	8
OM912699/ck/MEX/2818/21	27617	1 - 532	19,820 (533 - 20,352)	11,787 (533 - 12,319)	8,037 (12,316 - 20,352)	3,495 (20,303 - 23,797)	174 (23,797 - 23,970)	195 (23,970 - 24,164)	321 (24,145 - 24,465)	669 (24,446 - 25,114)	285 (25,115 - 25,399)	171 (25,320 - 25,490)	198 (25,474 - 25,671)	249 (25,668 - 25,916)	1,230 (25,859 - 27,088)	231 (27,112 - 27,342)	275 (27,343 - 27,617)
OM912700/ck/MEX/2819/21	27638	1 - 571	19,820 (572 - 20,391)	11,787 (572 - 12,358)	8,037 (12,355 - 20,391)	3,495 (20,342 - 23,836)	174 (23,836 - 24,009)	195 (24,009 - 24,203)	321 (24,184 - 24,504)	669 (24,485 - 25,153)	285 (25,154 - 25,438)	171 (25,359 - 25,529)	198 (25,513 - 25,710)	249 (25,707 - 25,955)	1,230 (25,898 - 27,127)	231 (27,151 - 27,381)	257 (27,382 - 27,638)
OM912701/ck/MEX/2826/21	27567	1 - 496	19,835 (497 - 20,331)	11,802 (497 - 12,298)	8,037 (12,295 - 20,331)	3,495 (20,282 - 23,776)	174 (23,776 - 23,949)	195 (23,949 - 24,143)	321 (24,124 - 24,444)	669 (24,425 - 25,093)	285 (25,094 - 25,378)	171 (25,299 - 25,469)	198 (25,453 - 25,650)	249 (25,647 - 25,895)	1,230 (25,838 - 27,067)	225 (27,076 - 27,300)	267 (27,301 - 27,567)
OM912702/ck/MEX/2833/21	27694	1 - 571	19,895 (572 - 20,466)	11,862 (572 - 12,433)	8,037 (12,430 - 20,466)	3,495 (20,417 - 23,911)	174 (23,911 - 24,084)	195 (24,084 - 24,278)	321 (24,259 - 24,579)	669 (24,560 - 25,228)	285 (25,229 - 25,513)	170 (25,434 - 25,604)	198 (25,588 - 25,785)	249 (25,782 - 26,030)	1,230 (25,973 - 27,202)	225 (27,211 - 27,435)	259 (27,436 - 27,694)
OM912703/ck/MEX/2860/21	27622	1 - 498	19,835 (499 - 20,333)	11,802 (499 - 12,300)	8,037 (12,297 - 20,333)	3,489 (20,284 - 23,772)	174 (23,772 - 23,945)	195 (23,945 - 24,139)	330 (24,120 - 24,449)	678 (24,421 - 25,098)	285 (25,099 - 25,383)	171 (25,304 - 25,474)	198 (25,458 - 25,655)	249 (25,652 - 25,900)	1,230 (25,843 - 27,072)	231 (27,096 - 27,326)	274 (27,327 - 27,600)	22
OM912704/ck/MEX/2930/21	27749	1 - 607	19,895 (608 - 20,502)	11,862 (608 - 12,469)	8,037 (12,466 - 20,502)	3,507 (20,453 - 23,959)	174 (23,959 - 24,132)	195 (24,132 - 24,326)	324 (24,307 - 24,630)	633 (24,647 - 25,279)	285 (25,280 - 25,564)	171 (25,485 - 25,655)	198 (25,639 - 25,836)	249 (25,833 - 26,081)	1,230 (26,024 - 27,253)	210 (27,277 - 27,486)	263 (27,487 - 27,749)
OM912705/ck/MEX/2944/21	27585	1 - 414	19,895 (415 - 20,309)	11,862 (415 - 12,276)	8,037 (12,273 - 20,309)	3501 (20,260 - 23,760)	174 (23,760 - 23,933)	195 (23,933 - 24,127)	303 (24,108 - 24,410)	669 (24,410 - 25,078)	285 (25,079 - 25,363)	171 (25,284 - 25,454)	198 (25,438 - 25,635)	249 (25,632 - 25,880)	1230 (25,823 - 27,052)	225 (27,061 - 27,285)	273 (27,286 - 27,558)	27
OM912706/ck/MEX/2956/21	27697	1 - 538	19,895 (539 - 20,433)	11,862 (539 - 12,400)	8,037 (12,397 - 20,433)	3,510 (20,384 - 23,893)	174 (23,893 - 24,066)	195 (24,066 - 24,260)	324 (24,241 - 24,564)	672 (24,542 - 25,213)	285 (25,214 - 25,498)	171 (25,419 - 25,589)	198 (25,573 - 25,770)	249 (25,767 - 26,015)	1,218 (25,958 - 27,175)	225 (27,184 - 27,408)	274 (27,409 - 27,682)	15
OM912707/ck/MEX/2960/21	27526	1 - 538	19,832 (539 - 20,370)	11,799 (539 - 12,337)	8,037 (12,334 - 20,370)	3,498 (20,321 - 23,818)	174 (23,818 - 23,991)	195 (23,991 - 24,185)	324 (24,166 - 24,489)	672 (24,467 - 25,138)	252 (25,139 - 25,390)	171 (25,311 - 25,481)	198 (25,465 - 25,662)	249 (25,659 - 25,907)	1,230 (25,850 - 27,079)	231 (27,097 - 27,327)	197 (27,328 - 27,526)
OM912708/ck/MEX/2961/21	27577	1 - 480	19,874 (481 - 20,354)	11,841 (481 - 12,321)	8,037 (12,318 - 20,354)	3,510 (20,305 - 23,814)	174 (23,814 - 23,987)	195 (23,987 - 24,181)	330 (24,162 - 24,491)	678 (24,463 - 25,140)	285 (25,141 - 25,425)	162 (25,346 - 25,507)	198 (25,491 - 25,688)	249 (25,685 - 25,933)	1,230 (25,876 - 27,105)	225 (27,114 - 27,338)	239 (27,339 - 27,577)
