# Supplementary material for: Genome Sequence Variations of Infectious Bronchitis Virus Serotypes From Commercial Chickens in Mexico
Source: Front Vet Sci. 2022 Jul 12;9:931272. doi: 10.3389/fvets.2022.931272 (PMC9315362; doi:10.3389/fvets.2022.931272)
Supplement: Supplementary Table 3 — The 15 accessory proteins (2–15) that are proteolytically processed from Rep1ab by the virally-encoded PL pro and 3CL pro. For each of the 33 IBV sequences assembled in this study, the size (amino acid) of each cleavage product are indicated. The position (amino acid residue) of each product on the Rep1a (2–11) and Rep1b (12–16) are shown in brackets. [file Table_3.XLSX]

## Sheet: Table S3 (Rep1ab proteins)
Supplementary file 3: Table S3: The 15 non-structural proteins (nsp2-nsp15) that are proteolytically pro-cessed from Rep1ab by the virally-encoded PL pro and 3CL pro. For each of the 33 IBV sequences assembled in this study, the size (amino acid) of each cleavage product are indicated. The position (amino acid residue) of each product on the Rep1a (nsp2-nsp11) and Rep1b (nsp12-nsp16) are shown in…
sequence	Rep1a products										Rep1b products
	nsp2 (ZF-MFP)	nsp3 (PLpro)	nsp4 (TMD)	nsp5 (3CLpro)	nsp6 (TMD)	nsp7 (holo-RdRp)	nsp8 (holo-RdRp)	nsp9 (RBP)	nsp10 (exonuclease)	nsp11 (DUF)	nsp12 (RdRp)	nsp13 (Hel)	nsp14 (ExoN)	nsp15 (NendoU)	nsp16 (2′-O-MTase)
OM912698/live mass-type vaccine strain/1616/19	673 (M1 - G673)	1,593 (G674 - G2266)	514 (G2267 - Q2780)	307 (A2781 - Q3087)	293 (S3088 - Q3380)	83 (S3381 - Q3463)	210 (S3464 - Q3673)	111 (N3674 - Q3784)	144 (S3785 - Q3928)	23 (S2929-G3951)	917 (M3952 - Q4867)	600 (S4868 - Q5467)	521 (G5468 - Q5988)	338 (S5989 - Q6326)	302 (S6327 - M6628)
OM912697/4/91 vaccine variant strain/1619/19	673 (M1 - G673)	1,593 (G674 - G2266)	514 (G2267 - Q2780)	307 (A2781 - Q3087)	293 (S3088 - Q3380)	83 (S3381 - Q3463)	210 (S3464 - Q3673)	111 (N3674 - Q3784)	145 (S3785 - Q3929)	23 (S2930-G3952)	917 (M3953 - Q4870)	600 (S4870 - Q5469)	521 (G5470 - Q5990)	338 (S5991 - Q6328)	302 (S6329 - M6630)
OM912696/Mass-type-Conn recombinant vaccine strain/1623/19	673 (M1 - G673)	1,594 (G674 - G2267)	514 (G2268 - Q2781)	307 (A2782 - Q3088)	293 (S3089 - Q3381)	83 (S3382 - Q3464)	210 (S3465 - Q3674)	111 (N3675 - Q3785)	145 (S3786 - Q3930)	23 (S2931-G3953)	917 (M3954 - Q4870)	600 (S4871 - Q5470)	521 (G5471 - Q5991)	338 (S5992 - Q6329)	302 (S6330 - M6631)
OM912680/ck/MEX/2353/20	658 (M1 - G658)	1,573 (G659 - G2231)	514 (G2232 - Q2745)	307 (A2746 - Q3052)	294 (S3053- Q3346)	83 (S3347 - Q3429)	210 (S3430 - Q3639)	111 (N3640 - Q3750)	145 (S3751 - Q3895)	23 (S3896-G3918)	884 (M3919 - Q4802)	600 (S4803 - Q5402)	521 (G5403 - Q5923)	338 (S5924 - Q6261)	302 (S6262 - M6563)
OM912682/ck/MEX/2354/20	673 (M1 - G673)	1,573 (G674 - G2246)	514 (G2247 - Q2760)	307 (A2761 - Q3067)	294 (S3068- Q3361)	83 (S3362 - Q3444)	210 (S3445 - Q3654)	111 (N3655 - Q3765)	145 (S3766 - Q3910)	23 (S3911-G3933)	917 (M3934 - Q4850)	600 (S4851 - Q5450)	521 (G5451 - Q5971)	338 (S5972 - Q6309)	302 (S6310 - M6611)
OM912678/ck/MEX/2359/20	673 (M1 - G673)	1,619 (G674 - G2292)	514 (G2292 - Q2806)	307 (A2807 - Q3113)	293 (S3114- Q3406)	83 (S3407 - Q3489)	210 (S3490 - Q3699)	111 (N3700 - Q3810)	145 (S3811 - Q3955)	23 (S3956-G3978)	917 (M3979 - Q4895)	600 (S4896 - Q5495)	521 (G5496 - Q6016)	338 (S6017 - Q6354)	302 (S6355 - M6656)
OM912677/ck/MEX/2360/20	673 (M1 - G673)	1,586 (G674 - G2259)	514 (G2260 - Q2773)	307 (A2774 - Q3080)	293 (S3081- Q3373)	83 (S3374- Q3456)	210 (S3457 - Q3666)	111 (N3667- Q3777)	145 (S3778 - Q3922)	23 (S3923-G3945)	917 (M3946 - Q4862)	600 (S4863 - Q5462)	521 (G5463 - Q5983)	338 (S5984 - Q6321)	302 (S6322 - M6623)
OM912695/ck/MEX/2523/21	673 (M1 - G673)	1,591 (G674 - G2264)	514 (G2265 - Q2778)	307 (A2779 - Q3085)	293 (S3086 - Q3378)	83 (S3379- Q3461)	210 (S362 - Q3671)	111 (N3672- Q3782)	145 (S3783 - Q3927)	23 (S3928-G3950)	917 (M3951 - Q4867)	600 (S4868 - Q5467)	521 (G5468 - Q5988)	338 (S5989 - Q6326)	302 (S6327 - M6628)
OM912694/ck/MEX/2562/21	673 (M1 - G673)	1,590 (G674 - G2263)	514 (G2264 - Q2777)	307 (A2778 - Q3084)	293 (S3085 - Q3377)	83 (S3378- Q3460)	210 (S361 - Q3670)	111 (N3671- Q3781)	145 (S3782 - Q3926)	23 (S3927-G3949)	917 (M3950 - Q4866)	600 (S4867 - Q5466)	521 (G5467 - Q5987)	338 (S5988 - Q6325)	302 (S6326 - M6627)
OM912693/ck/MEX/2563/21	673 (M1 - G673)	1,590 (G674 - G2263)	514 (G2264 - Q2777)	307 (A2778 - Q3084)	293 (S3085 - Q3377)	83 (S3378- Q3460)	210 (S361 - Q3670)	111 (N3671- Q3781)	145 (S3782 - Q3926)	23 (S3927-G3949)	917 (M3950 - Q4866)	600 (S4867 - Q5466)	521 (G5467 - Q5987)	338 (S5988 - Q6325)	302 (S6326 - M6627)
OM912692/ck/MEX/2592/21	673 (M1 - G673)	1,573 (G674 - G2246)	514 (G2247 - Q2760)	307 (A2761 - Q3067)	294 (S3068- Q3361)	83 (S3362 - Q3444)	210 (S3445 - Q3654)	111 (N3655 - Q3765)	145 (S3766 - Q3910)	23 (S3911-G3933)	917 (M3934 - Q4850)	600 (S4851 - Q5450)	521 (G5451 - Q5971)	338 (S5972 - Q6309)	302 (S6310 - M6611)
OM912685/ck/MEX/2598/21	673 (M1 - G673)	1,593 (G674 - G2266)	514 (G2267 - Q2780)	307 (A2781 - Q3087)	235 (S3088 - N3322)	38 (K3323 - Q3360)	210 (S3361 - Q3570)	111 (N3571 - Q3681)	144 (S3682 - Q3825)	23 (S2826-G3848)	917 (M3849 - Q4765)	600 (S4766 - Q5365)	521 (G5366 - Q5886)	338 (S5887 - Q6224)	302 (S6225 - M6526)
OM912684/ck/MEX/2602/21	673 (M1 - G673)	1,573 (G674 - G2246)	514 (G2247 - Q2760)	307 (A2761 - Q3067)	294 (S3068- Q3361)	83 (S3362 - Q3444)	210 (S3445 - Q3654)	111 (N3655 - Q3765)	145 (S3766 - Q3910)	23 (S3911-G3933)	917 (M3934 - Q4850)	600 (S4851 - Q5450)	521 (G5451 - Q5971)	338 (S5972 - Q6309)	302 (S6310 - M6611)
OM912691/ck/MEX/2721/21	673 (M1 - G673)	1,567 (G674 - G2240)	514 (G2241 - Q2764)	307 (A2755 - Q3061)	294 (S3062- Q3355)	83 (S3356 - Q3438)	210 (S3439 - Q3648)	111 (N3649 - Q3759)	145 (S3760 - Q3904)	23 (S3905-G3927)	883 (M3928 - Q4810)	600 (S4811 - Q5410)	521 (G5411 - Q5931)	338 (S5932 - Q6269)	302 (S6270 - M6571)
OM912690/ck/MEX/2723/21	672 (M1 - G672)	1,568 (G673 - G2240)	514 (G2241 - Q2754)	307 (A2755 - Q3061)	294 (S3062- Q3355)	83 (S3356 - Q3438)	210 (S3439 - Q3648)	111 (N3649 - Q3759)	145 (S3760 - Q3904)	23 (S3905-G3927)	917 (M3928 - Q4844)	600 (S4845 - Q5444)	521 (G5445 - Q5965)	338 (S5966 - Q6303)	302 (S6304 - M6605)
OM912689/ck/MEX/2725/21	673 (M1 - G673)	1,594 (G674 - G2267)	514 (G2268 - Q2781)	307 (A2782 - Q3088)	293 (S3089 - Q3381)	83 (S3382 - Q3464)	210 (S3465 - Q3674)	111 (N3675 - Q3785)	145 (S3786 - Q3930)	23 (S2931-G3953)	917 (M3954 - Q4870)	600 (S4871 - Q5470)	521 (G5471 - Q5991)	338 (S5992 - Q6329)	302 (S6330 - M6631)
OM912676/ck/MEX/2731/21	673 (M1 - G673)	1,573 (G674 - G2246)	514 (G2247 - Q2760)	307 (A2761 - Q3067)	293 (S3068- Q3360)	83 (S3361 - Q3443)	210 (S3444 - Q3653)	111 (N3654 - Q3764)	123 (S3765 - Q3887)	23 (S3888-G3910)	917 (M3911 - Q4827)	600 (S4828 - Q5427)	521 (G5428 - Q5948)	338 (S5949 - Q6286)	302 (S6287 - M6588)
OM912688/ck/MEX/2742/21	673 (M1 - G673)	1,594 (G674 - G2267)	514 (G2268 - Q2781)	307 (A2782 - Q3088)	293 (S3089 - Q3381)	83 (S3382 - Q3464)	210 (S3465 - Q3674)	111 (N3675 - Q3785)	145 (S3786 - Q3930)	23 (S2931-G3953)	917 (M3954 - Q4870)	600 (S4871 - Q5470)	521 (G5471 - Q5991)	338 (S5992 - Q6329)	302 (S6330 - M6631)
OM912683/ck/MEX/2743/21	673 (M1 - G673)	1,573 (G674 - G2246)	514 (G2247 - Q2760)	307 (A2761 - Q3067)	294 (S3068- Q3361)	41 (S3362 - Q3402)	210 (S3403 - Q3612)	111 (N3613 - Q3723)	145 (S3724 - Q3868)	23 (S3869-G3891)	917 (M3892 - Q4808)	600 (S4809 - Q5408)	521 (G5409 - Q5929)	338 (S5930 - Q6267)	302 (S6268 - M6569)
OM912687/ck/MEX/2748/21	673 (M1 - G673)	1,573 (G674 - G2246)	514 (G2247 - Q2760)	307 (A2761 - Q3067)	294 (S3068- Q3361)	83 (S3362 - Q3444)	210 (S3445 - Q3654)	111 (N3655 - Q3765)	145 (S3766 - Q3910)	23 (S3911-G3933)	917 (M3934 - Q4850)	600 (S4851 - Q5450)	521 (G5451 - Q5971)	338 (S5972 - Q6309)	302 (S6310 - M6611)
OM912679/ck/MEX/2752/21	623 (M1 - G623)	1,529 (G624 - G2152)	514 (G2153 - Q2666)	307 (A2667 - Q2973)	294 (S2974- Q3276)	83 (S3268 - Q3350)	210 (S3351 - Q3560)	111 (N3561 - Q3671)	145 (S3672 - Q3816)	23 (S3817-G3839)	896 (M3840 - Q4735)	600 (S4736 - Q5335)	521 (G5336 - Q5856)	338 (S5857 - Q6194)	302 (S6195 - M6496)
OM912686/ck/MEX/2753/21	673 (M1 - G673)	1,573 (G674 - G2246)	514 (G2247 - Q2760)	307 (A2761 - Q3067)	294 (S3068- Q3361)	83 (S3362 - Q3444)	210 (S3445 - Q3654)	111 (N3655 - Q3765)	145 (S3766 - Q3910)	23 (S3911-G3933)	917 (M3934 - Q4850)	600 (S4851 - Q5450)	521 (G5451 - Q5971)	338 (S5972 - Q6309)	302 (S6310 - M6611)
OM912681/ck/MEX/2754/21	673 (M1 - G673)	1,573 (G674 - G2246)	514 (G2247 - Q2760)	307 (A2761 - Q3067)	294 (S3068- Q3361)	83 (S3362 - Q3444)	210 (S3445 - Q3654)	111 (N3655 - Q3765)	145 (S3766 - Q3910)	23 (S3911-G3933)	917 (M3934 - Q4850)	600 (S4851 - Q5450)	521 (G5451 - Q5971)	338 (S5972 - Q6309)	302 (S6310 - M6611)
OM912699/ck/MEX/2818/21	673 (M1 - G673)	1,568 (G674 - G2241)	514 (G2242 - Q2755)	307 (A2755 - Q3062)	294 (S3063- Q3356)	83 (S3357 - Q3439)	210 (S3440 - Q3649)	111 (N3650 - Q3760)	145 (S3761 - Q3905)	23 (S3906-G3928)	917 (M3929 - Q4845)	600 (S4846 - Q5445)	521 (G5446 - Q5966)	338 (S5967 - Q6304)	302 (S6305 - M6606)
OM912700/ck/MEX/2819/21	673 (M1 - G673)	1,568 (G674 - G2241)	514 (G2242 - Q2755)	307 (A2755 - Q3062)	294 (S3063- Q3356)	83 (S3357 - Q3439)	210 (S3440 - Q3649)	111 (N3650 - Q3760)	145 (S3761 - Q3905)	23 (S3906-G3928)	917 (M3929 - Q4845)	600 (S4846 - Q5445)	521 (G5446 - Q5966)	338 (S5967 - Q6304)	302 (S6305 - M6606)
OM912701/ck/MEX/2826/21	673 (M1 - G673)	1,573 (G674 - G2246)	514 (G2247 - Q2760)	307 (A2761 - Q3067)	294 (S3068- Q3361)	83 (S3362 - Q3444)	210 (S3445 - Q3654)	111 (N3655 - Q3765)	145 (S3766 - Q3910)	23 (S3911-G3933)	917 (M3934 - Q4850)	600 (S4851 - Q5450)	521 (G5451 - Q5971)	338 (S5972 - Q6309)	302 (S6310 - M6611)
OM912702/ck/MEX/2833/21	673 (M1 - G673)	1,594 (G674 - G2267)	514 (G2268 - Q2781)	307 (A2782 - Q3088)	293 (S3089 - Q3381)	83 (S3382 - Q3464)	210 (S3465 - Q3674)	111 (N3675 - Q3785)	145 (S3786 - Q3930)	23 (S2931-G3953)	917 (M3954 - Q4870)	600 (S4871 - Q5470)	521 (G5471 - Q5991)	338 (S5992 - Q6329)	302 (S6330 - M6631)
OM912703/ck/MEX/2860/21	673 (M1 - G673)	1,573 (G674 - G2246)	514 (G2247 - Q2760)	307 (A2761 - Q3067)	294 (S3068- Q3361)	83 (S3362 - Q3444)	210 (S3445 - Q3654)	111 (N3655 - Q3765)	145 (S3766 - Q3910)	23 (S3911-G3933)	917 (M3934 - Q4850)	600 (S4851 - Q5450)	521 (G5451 - Q5971)	338 (S5972 - Q6309)	302 (S6310 - M6611)
OM912704/ck/MEX/2930/21	673 (M1 - G673)	1,594 (G674 - G2267)	514 (G2268 - Q2781)	307 (A2782 - Q3088)	293 (S3089 - Q3381)	83 (S3382 - Q3464)	210 (S3465 - Q3674)	111 (N3675 - Q3785)	145 (S3786 - Q3930)	23 (S2931-G3953)	917 (M3954 - Q4870)	600 (S4871 - Q5470)	521 (G5471 - Q5991)	338 (S5992 - Q6329)	302 (S6330 - M6631)
OM912705/ck/MEX/2944/21	673 (M1 - G673)	1,594 (G674 - G2267)	514 (G2268 - Q2781)	307 (A2782 - Q3088)	293 (S3089 - Q3381)	83 (S3382 - Q3464)	210 (S3465 - Q3674)	111 (N3675 - Q3785)	145 (S3786 - Q3930)	23 (S2931-G3953)	917 (M3954 - Q4870)	600 (S4871 - Q5470)	521 (G5471 - Q5991)	338 (S5992 - Q6329)	302 (S6330 - M6631)
OM912706/ck/MEX/2956/21	673 (M1 - G673)	1,594 (G674 - G2267)	514 (G2268 - Q2781)	307 (A2782 - Q3088)	293 (S3089 - Q3381)	83 (S3382 - Q3464)	210 (S3465 - Q3674)	111 (N3675 - Q3785)	145 (S3786 - Q3930)	23 (S2931-G3953)	917 (M3954 - Q4870)	600 (S4871 - Q5470)	521 (G5471 - Q5991)	338 (S5992 - Q6329)	302 (S6330 - M6631)
OM912707/ck/MEX/2960/21	673 (M1 - G673)	1,573 (G674 - G2246)	514 (G2247 - Q2760)	307 (A2761 - Q3067)	294 (S3068- Q3360)	83 (S3361 - Q3443)	210 (S3444 - Q3653)	111 (N3654 - Q3764)	145 (S3765 - Q3909)	23 (S3910-G3932)	917 (M3933 - Q4849)	600 (S4850 - Q5449)	521 (G5450 - Q5970)	338 (S5971 - Q6308)	302 (S6309 - M6610)
OM912708/ck/MEX/2961/21	673 (M1 - G673)	1,587 (G674 - G2260)	514 (G2261 - Q2774)	307 (A2775 - Q3081)	293 (S3082- Q3374)	83 (S3375- Q3457)	210 (S3458 - Q3667)	111 (N3668- Q3778)	145 (S3779 - Q3923)	23 (S3924-G3946)	917 (M3947 - Q4863)	600 (S4864 - Q5463)	521 (G5464 - Q5984)	338 (S5985 - Q6322)	302 (S6323 - M6624)
