# Supplementary material for: Genome Sequence Variations of Infectious Bronchitis Virus Serotypes From Commercial Chickens in Mexico
Source: Front Vet Sci. 2022 Jul 12;9:931272. doi: 10.3389/fvets.2022.931272 (PMC9315362; doi:10.3389/fvets.2022.931272)
Supplement: Supplementary Table 4 — Analysis of the S-gene nt sequences assembled in this study. The arrow (↓) indicates the S1/S2 proteolytic cleavage site. The conserved cysteine-flanked region in the S2 is indicated (amino acid residues in bold and underlined). The numbers in subscript indicate the position of the amino acid residues in the S protein sequence. [file Table_4.XLSX]

## Sheet: Table S4 (S-Gene Analysis)
Supplementary file 4: Table S4: Analysis of the S-gene nt sequences assembled in this study. The arrow (↓) indicates the S1/S2 proteolytic cleavage site. The conserved cysteine-flanked region in the S2 are indicated (amino acid residues in bold and underlined). The numbers in subscript indicate the position of the amino acid residues in the S protein sequence
seuence id	complete S length		S1 length		S1/S2 cleavage (R-x-R-R↓S)	S2 length		S2' cleavage site (R-x-R↓S)	S2 fusion domain (C-T-A-G-P-L-G-F(T)-x-K-D-L-x-C)	S1 hypervariable regions (HVRs)			S1 N-linked glycosyation sites
	nt	aa	nt	aa		nt	aa			HVR I	HVR II	HVR III	S1	S2
OM912698/live mass-type vaccine strain/1616/19	3462	1154	1611	537	RRFRR537↓SI	1851	617	PSSPRRR690↓SF	715-CTAGPLGFLKDLAC-728	60 - 88	115 - 140	275 - 293	15	10
OM912697/4/91 vaccine variant strain/1619/19	3468	1156	1617	539	RRSRR439↓SV	1851	617		717-CTAGPLGFVKDLVC-730	60 - 88	115 - 142	277 - 295	16	10
OM912696/Mass-type-Conn recombinant vaccine strain/1623/19	3489	1163	1611	537	RRSRR537↓SI	1878	626	PSSTRRR690↓SF	715-CTAGPLGFLKDLAC-728	60 - 88	115 - 140	275 - 293	15	10
OM912680/ck/MEX/2353/20	3495	1165	1617	539	RRSRR539↓SV	1878	626		717-CTAGPLGFVKDLVC-730	60 - 88	115 - 142	277 - 295	14	10
OM912682/ck/MEX/2354/20	3495	1165	1617	539	RRSRR539↓SV	1878	626		717-CTAGPLGFVKDLVC-730	60 - 88	115 - 142	277 - 295	14	10
OM912678/ck/MEX/2359/20	3510	1170	1632	544	RRSRR544↓SV	1878	626	PGSPRGR697↓SF	722-CTAGPLGTLKDLIC-735	60 - 87	115 - 142	282 - 300	14	11
OM912677/ck/MEX/2360/20	3510	1170	1632	544	RRSRR544↓SV	1878	626	PGSPRGR697↓SF	722-CTAGPLGTLKDLIC-735	60 - 87	115 - 142	282 - 300	16	11
OM912695/ck/MEX/2523/21	3495	1165	1617	539	RRSRR539↓SV	1878	626		717-CTAGPLGFVKDLVC-730	60 - 88	115 - 142	277 - 295	13	11
OM912694/ck/MEX/2562/21	3510	1170	1632	544	RRSRR544↓SV	1878	626	PGSPRRR697↓SF	722-CTAGPLGTLKDLIC-735	60 - 87	115 - 142	282 - 300	12	11
OM912693/ck/MEX/2563/21	3510	1170	1632	544	RRSRR544↓SV	1878	626	PGSPRRR697↓SF	722-CTAGPLGTLKDLIC-735	60 - 87	115 - 142	282 - 300	13	11
OM912692/ck/MEX/2592/21	3495	1165	1617	539	RRSRR539↓SV	1878	626		717-CTAGPLGFVKDLVC-730	60 - 88	115 - 142	277 - 295	15	10
OM912685/ck/MEX/2598/21	3453	1151	1602	534	RRFRR534↓SI	1851	617	PSSPRRR687↓SF	712-CTAGPLGFLKDLAC-725	57 - 85	112 - 137	272 - 290	14	10
OM912684/ck/MEX/2602/21	3489	1163	1611	537	RRFRR537↓SI	1878	626	PSSPRRR690↓SF	715-CTAGPLGFLKDLAC-728	60 - 88	115 - 140	275 - 293	14	10
OM912691/ck/MEX/2721/21	3495	1165	1617	539	RRSRR539↓SV	1878	626		717-CTAGPLGFVKDLVC-730	60 - 88	115 - 142	277 - 295	14	10
OM912690/ck/MEX/2723/21	3495	1165	1617	539	RRSRR539↓SV	1878	626		717-CTAGPLGFVKDLVC-730	60 - 88	115 - 142	277 - 295	15	10
OM912689/ck/MEX/2725/21	3495	1165	1617	539	RRSRR539↓SV	1878	626		717-CTAGPLGFVKDLVC-730	60 - 88	115 - 142	277 - 295	16	10
OM912676/ck/MEX/2731/21	3498	1166	1620	540	RRFRR540↓ST	1878	626		718-CTAGPLGFLKDLAC-730	57 - 84	112 - 139	278 - 296	14	11
OM912688/ck/MEX/2742/21	3510	1170	1632	544	RRSRR544↓SV	1878	626	PGSPRGR697↓SF	722-CTAGPLGTLKDLIC-735	60 - 87	115 - 142	282 - 300	12	11
OM912683/ck/MEX/2743/21	3489	1163	1611	537	RRFRR537↓SI	1878	626	PSSPRRR690↓SF	715-CTAGPLGFLKDLAC-728	60 - 88	115 - 140	275 - 293	13	10
OM912687/ck/MEX/2748/21	3489	1163	1611	537	RRFRR537↓SI	1878	626	PSSPRRR690↓SF	715-CTAGPLGFLKDLAC-728	60 - 88	115 - 140	275 - 293	14	10
OM912679/ck/MEX/2752/21	3495	1165	1617	539	RRSRR539↓SV	1878	626		717-CTAGPLGFVKDLVC-730	60 - 88	115 - 142	277 - 295	14	10
OM912686/ck/MEX/2753/21	3495	1165	1617	539	RRSRR539↓SV	1878	626		717-CTAGPLGFVKDLVC-730	60 - 88	115 - 142	277 - 295	14	10
OM912681/ck/MEX/2754/21	3489	1163	1611	537	RRFRR537↓SI	1878	626	PSSPRRR690↓SF	715-CTAGPLGFLKDLAC-728	60 - 88	115 - 140	275 - 293	12	10
OM912699/ck/MEX/2818/21	3495	1165	1617	539	RRSRR539↓SV	1878	626		717-CTAGPLGFVKDLVC-730	60 - 88	115 - 142	277 - 295	14	10
OM912700/ck/MEX/2819/21	3495	1165	1617	539	RRSRR539↓SV	1878	626		717-CTAGPLGFVKDLVC-730	60 - 88	115 - 142	277 - 295	14	10
OM912701/ck/MEX/2826/21	3495	1165	1617	539	RRFRR539↓SV	1878	626		717-CTAGPLGFVKDLVC-730	60 - 88	115 - 142	277 - 295	14	10
OM912702/ck/MEX/2833/21	3495	1165	1617	539	RRSRR539↓SV	1878	626		717-CTAGPLSFVKDLVC-730	60 - 88	115 - 142	277 - 295	15	10
OM912703/ck/MEX/2860/21	3489	1163	1611	537	RRFRR537↓SI	1878	626	PSSPRRR690↓SF	715-CTAGPLGFLKDLAC-728	60 - 88	115 - 140	275 - 293	14	10
OM912704/ck/MEX/2930/21	3507	1169	1629	543	RRSRR543↓SV	1878	626	PGSPRRR696↓SF	721-CTAGPLGTLKDLIC-734	60 - 87	115 - 142	282 - 300	12	12
OM912705/ck/MEX/2944/21	3501	1167	1623	541	HRSRR541↓SV	1878	626	PGSPRGR694↓SF	719-CTAGPLGTLKDLIC-732	56 - 83	111 - 138	278 - 297	14	11
OM912706/ck/MEX/2956/21	3510	1170	1632	544	RRSRR544↓SV	1878	626	PGSPRGR697↓SF	722-CTAGPLGTLKDLIC-735	60 - 87	115 - 142	282 - 300	13	12
OM912707/ck/MEX/2960/21	3498	1166	1620	540	RRFRR540↓ST	1878	626		718-CTAGPLGFLKDLAC-731	57 - 84	112 - 139	278 - 296	13	12
OM912708/ck/MEX/2961/21	3510	1170	1632	544	RRSRR544↓SV	1878	626	PGSPRGR697↓SF	722-CTAGPLGTLKDLIC-735	60 - 87	115 - 142	282 - 300	12	11
