# Supplementary material for: Genome Sequence Variations of Infectious Bronchitis Virus Serotypes From Commercial Chickens in Mexico
Source: Front Vet Sci. 2022 Jul 12;9:931272. doi: 10.3389/fvets.2022.931272 (PMC9315362; doi:10.3389/fvets.2022.931272)
Supplement: Supplementary Table 5 — Comparative pairwise homologies of IBV gene nt sequences between the field and vaccine sequences assembled in this study. Field sequences with the highest pairwise homologies to the vaccine sequences are in bold font, while sequences with the lowest are underlined. The lineage (serotype) classification is based on S1-gene sequence according to Valastro et al. (18). [file Table_5.XLSX]

## Sheet: Table S5 (Pairwise Homologies)
Supplementary file 5: Table S5: Comparative pairwise homologies of IBV gene nt sequences between the field and vaccine sequences assembled in this study. Field sequences with the highest pairwise homologies to the vaccine sequences are in bold font, while sequences with the lowest are underlined. The lineage (serotype) classification is based on S1-gene sequence according to Valastro et al., Infe…
sequence id	full-length genome			5'-UTR			Rep1ab			full-length S			subunit S1			nsp3a			nsp3b			envelop (E)			membrane (M)			nsp4c			nsp5a			nsp5b			nucleocapsid (N)			nsp6b	3'-UTR
	vaccine 1619/19	vaccine 1616/19	vaccine 1623/19	vaccine 1619/19	vaccine 1616/19	vaccine 1623/19	vaccine 1619/19	vaccine 1616/19	vaccine 1623/19	vaccine 1619/19	vaccine 1616/19	vaccine 1623/19	vaccine 1619/19	vaccine 1616/19	vaccine 1623/19	vaccine 1619/19	vaccine 1616/19	vaccine 1623/19	vaccine 1619/19	vaccine 1616/19	vaccine 1623/19	vaccine 1619/19	vaccine 1616/19	vaccine 1623/19	vaccine 1619/19	vaccine 1616/19	vaccine 1623/19	vaccine 1619/19	vaccine 1616/19	vaccine 1623/19	vaccine 1619/19	vaccine 1616/19	vaccine 1623/19	vaccine 1619/19	vaccine 1616/19	vaccine 1623/19	vaccine 1619/19	vaccine 1616/19	vaccine 1623/19	vaccine 1619/19	vaccine 1619/19	vaccine 1616/19	vaccine 1623/19
OM912697/4/91 vaccine variant strain/1619/19
OM912698/live mass-type vaccine strain/1616/19	89.75			95.8			91.81			82.37			77.68			86.21			83.59			85.82			90.56			83.63			86.87			97.19			90			N/A	97.09
OM912696/Mass-type-Conn recombinant vaccine strain/1623/19	90.02	98.24		95.23	98.28		92.16	98.06		82.14	98.64		77.31	98.88		86.21	100		83.59	100		85.96	99.39		91.15	99.12		83.63	100		88.38	93.43		96.79	99.6		90.41	98.94		N/A	98.17	98.91
OM912685/ck/MEX/2598/21	89.26	93.11	94.24	93.55	95.08	94.31	91.37	91.09	92.93	81.97	98.04	97.66	76.82	96.83	97.7	85.63	99.43	99.43	83.08	99.49	99.49	85.96	99.39	100	91	99.56	99.56	83.63	100	100	86.87	100	93.43	97.19	100	99.6	88.78	98.7	97.64	N/A	78.92	80.75	80.11
OM912684/ck/MEX/2602/21	91.05	91.48	91.59	95.23	97.73	97.52	93.24	90.95	91.2	81.65	97.72	96.85	76.94	98.14	97.39	83.33	97.13	97.13	83.08	97.95	97.95	84.04	97.25	97.86	91.3	95.43	95.43	85.38	78.36	78.36	90.91	89.9	92.42	95.98	96.39	96.79	91.71	91.63	91.95	65.29	96.95	96.98	98.1
OM912683/ck/MEX/2743/21	89.86	90.29	90.41	76.62	77.52	77.88	92.52	90.21	90.45	81.65	97.72	96.85	76.94	98.14	97.39	83.33	97.13	97.13	83.08	97.95	97.95	84.04	97.25	97.86	91.3	95.43	95.43	76.61	77.16	77.16	90.91	89.9	92.42	95.98	96.39	96.79	91.63	91.54	91.87	65.29	95.97	96.01	97.08
OM912687/ck/MEX/2748/21	91.04	91.48	91.59	94.66	97.16	96.95	93.24	90.95	91.2	81.65	97.72	96.85	76.94	98.14	97.39	83.33	97.13	97.13	83.08	97.95	97.95	84.04	97.25	97.86	91.3	95.43	95.43	85.38	78.36	78.36	90.91	89.9	92.42	95.98	96.39	96.79	91.71	91.63	91.95	65.29	97.71	97.74	98.86
OM912681/ck/MEX/2754/21	89.84	90.24	90.36	85.5	87.85	87.57	93.08	90.78	91.04	81.65	97.72	96.85	76.94	98.14	97.39	83.33	97.13	97.13	83.08	97.95	97.95	84.04	97.25	97.86	83.51	86.6	86.6	85.38	78.36	78.36	90.91	89.9	92.42	95.98	96.39	96.79	91.71	91.63	91.95	65.29	98.17	98.19	99.27
OM912703/ck/MEX/2860/21	90.69	91.22	91.33	96.59	97.99	97.79	92.68	90.46	90.71	81.68	98.15	97.22	76.94	98.14	97.39	83.33	97.13	97.13	83.08	97.95	97.95	84.56	97.55	98.18	91.15	96.31	96.31	85.38	78.36	78.36	90.91	89.9	92.42	95.98	96.39	96.79	91.71	91.63	91.95	65.29	98.17	98.19	99.27
OM912680/ck/MEX/2353/20	90.59	88.07	88.2	73.56	74	74	89.77	89.48	89.58	95.24	83.58	83.57	96.6	77.81	77.44	96.55	88.51	88.51	90.26	85.13	85.13	85.11	82.55	82.55	92.23	92.23	92.68	91.23	83.04	83.04	92.93	84.85	89.39	94.38	95.58	95.58	91.38	90.08	90.73	94.22	95.56	94.2	96.32
OM912682/ck/MEX/2354/20	89.84	90.24	90.36	96.76	96.02	95.42	90.6	90.31	90.41	95.24	83.58	83.57	96.6	77.81	77.44	96.55	88.51	88.51	90.26	85.13	85.13	85.26	82.55	82.72	92.38	92.38	92.83	91.23	83.04	83.04	92.93	84.85	89.39	94.38	95.58	95.58	91.38	90.08	90.73	94.22	95.62	95.67	96.73
OM912695/ck/MEX/2523/21	91.75	90.69	91.25	97.83	96.26	96.26	92.14	91.82	92.48	94.98	83.32	83.31	96.23	77.68	77.31	90.8	85.06	85.06	91.79	83.59	83.59	88.42	85.36	85.49	89.73	90.18	90.48	92.4	85.38	85.38	88.89	88.38	93.43	94.38	95.58	95.58	90.89	91.95	92.68	N/A	96.7	96.74	97.81
OM912692/ck/MEX/2592/21	91.46	88.94	89.05	96.76	96.02	95.42	90.6	90.3	90.4	95.3	83.64	83.62	96.72	77.93	77.56	96.55	88.51	88.51	90.26	85.13	85.13	85.26	82.55	82.72	92.38	92.38	92.83	91.23	83.04	83.04	92.93	84.85	89.39	94.38	95.58	95.58	91.38	90.08	90.73	94.22	98.17	98.19	99.27
OM912691/ck/MEX/2721/21	89.76	87.67	87.79	96.84	96.62	96.41	89.82	89.43	89.54	95.27	83.73	83.71	96.66	78.05	77.68	96.55	88.51	88.51	90.26	85.13	85.13	85.26	82.55	82.72	91.9	92.81	93.27	85.38	78.36	78.36	90.91	89.9	92.42	95.58	95.98	96.39	90.81	90.65	91.06	60.41	84.25	84.06	85.04
OM912690/ck/MEX/2723/21	89.79	87.75	87.85	79.72	79.52	79.92	90.41	90.04	90.15	95.33	83.76	83.74	96.66	78.11	77.74	96.55	88.51	88.51	90.26	85.13	85.13	85.26	82.55	82.72	91.17	91.92	92.37	85.38	78.36	78.36	90.91	89.9	92.42	95.18	95.58	95.98	91.3	91.14	91.54	60	95.97	96.01	97.08
OM912689/ck/MEX/2725/21	91.54	90.04	90.72	89.69	88.45	87.4	91.54	91.37	92.16	95.33	83.76	83.74	96.41	77.99	77.68	90.23	86.78	86.78	90.77	84.62	84.62	85.61	81.93	82.1	90.18	91.07	91.67	92.4	85.38	85.38	88.89	88.89	95.45	96.79	97.99	97.99	91.46	93.66	94.72	71.97	98.53	98.19	99.27
OM912679/ck/MEX/2752/21	90.04	87.5	87.64	86.53	87.31	87.31	88.82	88.5	88.62	95.27	83.64	83.62	96.6	77.87	77.5	96.55	88.51	88.51	90.26	85.13	85.13	85.11	82.55	82.55	92.38	92.38	92.83	91.23	83.04	83.04	92.93	84.85	89.39	94.38	95.58	95.58	91.14	89.84	90.49	94.22	86.38	86.13	87.29
OM912686/ck/MEX/2753/21	91.35	88.84	88.97	78.76	78.98	79.2	90.61	90.32	90.42	95.27	83.64	83.62	96.6	77.87	77.5	96.55	88.51	88.51	90.26	85.13	85.13	85.11	82.55	82.55	92.38	92.38	92.83	91.23	83.04	83.04	92.93	84.85	89.39	94.38	95.58	95.58	91.38	90.08	90.73	94.22	98.17	98.19	99.27
OM912699/ck/MEX/2818/21	90.89	88.74	88.85	97.14	96.02	95.42	90.42	90.04	90.16	95.3	83.73	83.71	96.66	78.11	77.74	96.55	88.51	88.51	90.26	85.13	85.13	85.26	82.55	82.72	92.53	92.97	93.42	85.38	78.36	78.36	90.91	89.9	92.42	95.58	95.98	96.39	91.3	91.14	91.54	64.34	97.44	97.46	98.54
OM912700/ck/MEX/2819/21	90.88	88.72	88.83	96.76	95.64	95.04	90.42	90.04	90.16	95.3	83.73	83.71	96.66	78.11	77.74	96.55	88.51	88.51	90.26	85.13	85.13	85.26	82.55	82.72	92.38	92.83	93.27	85.38	78.36	78.36	90.91	89.9	92.42	95.58	95.98	96.39	91.3	91.14	91.54	64.34	97.27	97.3	98.44
OM912701/ck/MEX/2826/21	91.42	88.92	89.04	96.57	97.38	97.18	90.59	90.28	90.38	95.21	83.64	83.57	96.6	77.93	77.44	96.55	88.51	88.51	90.26	85.13	85.13	84.91	82.24	82.41	92.38	92.38	92.83	91.23	83.04	83.04	92.93	84.85	89.39	93.98	95.18	95.18	91.3	90	90.65	94.22	97.74	97.77	98.88
OM912702/ck/MEX/2833/21	91.86	89.88	90.59	96.37	95.27	94.66	91.53	91.35	92.21	95.01	83.78	83.77	96.35	78.05	77.68	90.23	86.78	86.78	90.26	85.13	85.13	85.26	82.55	82.72	89.99	91.18	91.78	92.4	85.38	85.38	88.89	88.89	95.45	96.39	97.59	97.59	92.03	93.9	94.8	89.04	93.16	94.36	95.08
OM912677/ck/MEX/2360/20	89.07	88.29	88.91	96.59	97.99	97.79	91.93	91.44	92.19	80.53	82.57	82.68	77.39	78.31	78.19	83.33	97.13	97.13	91.79	83.59	83.59	88.77	85.67	85.8	81.75	82.35	82.65	N/A	N/A	N/A	88.89	88.89	94.44	95.58	96.79	96.79	90.49	89.59	90.08	94.22	64.94	64.1	65.09
OM912694/ck/MEX/2562/21	90.34	89.59	90.19	90.93	91.15	91.12	91.81	91.31	92	80.48	82.57	82.71	77.21	78.19	78.13	89.66	85.06	85.06	92.82	84.62	84.62	88.42	85.36	85.49	89.14	90.63	90.92	92.4	84.8	84.8	88.89	88.89	94.44	95.58	96.79	96.79	91.46	91.63	92.36	92.92	97.44	98.19	99.27
OM912693/ck/MEX/2563/21	90.14	89.67	90.29	98.09	96.95	96.37	92.05	91.5	92.28	80.42	82.52	82.65	77.14	78.13	78.06	89.66	83.91	83.91	93.33	86.15	86.15	87.59	84.74	84.74	89.29	90.48	90.77	92.4	84.8	84.8	90.4	87.88	92.93	94.78	95.98	95.58	90.57	92.44	92.76	64.34	97.8	98.55	99.64
OM912676/ck/MEX/2731/21	89.17	88.54	89.16	94.9	95.58	95.58	90.9	90.44	91.19	81.75	83.51	83.47	77.19	79.35	78.98	88.51	83.91	83.91	91.79	83.59	83.59	88.77	85.67	85.8	89.09	90.45	90.76	79.59	74.83	74.83	88.89	88.38	94.44	95.58	96.79	96.79	90	92.03	92.76	92.48	98.12	98.88	100
OM912688/ck/MEX/2742/21	89.83	89.25	89.86	95.39	96.02	96.23	92	91.49	92.2	80.51	82.49	82.59	77.45	78.19	78.06	89.08	84.48	84.48	91.79	83.59	83.59	89.12	85.98	86.11	88.99	89.88	90.18	92.4	85.96	85.96	88.38	88.38	93.94	95.58	96.79	96.79	90.33	89.43	89.92	92.48	96.35	96.39	97.45
OM912704/ck/MEX/2930/21	90.44	89.78	90.43	92.75	92.03	92.18	92.18	91.57	92.34	80.73	82.95	83.05	77.02	78.06	78	90.23	85.63	85.63	93.33	85.64	85.64	88.42	85.36	85.49	89.29	90.77	91.07	91.81	84.21	84.21	90.4	87.88	92.93	94.78	95.98	95.58	90.98	92.68	93.33	87.68	97.33	98.11	99.24
OM912706/ck/MEX/2956/21	90.43	89.57	90.17	95.99	95.27	95.04	92.02	91.47	92.19	80.51	82.52	82.62	77.39	78.25	78.13	89.08	84.48	84.48	91.79	83.59	83.59	89.12	85.98	86.11	88.84	89.73	90.03	91.81	85.38	85.38	88.89	88.89	94.44	95.58	96.79	96.79	90.33	89.67	90.08	92.92	98.17	98.19	99.27
OM912707/ck/MEX/2960/21	89.94	89.46	90.08	96.95	95.27	95.42	91.83	91.32	92.08	81.7	83.48	83.47	77.01	79.23	78.92	88.51	83.91	83.91	90.77	82.56	82.56	88.77	85.36	85.49	89.58	91.07	91.37	81.87	74.27	74.27	89.9	87.37	92.42	94.78	95.98	95.58	90.33	92.52	93.33	63.52	96.94	96.48	97.97
OM912708/ck/MEX/2961/21	90.28	90.24	90.72	96.89	97.1	97.72	91.82	91.51	92.17	80.48	82.52	82.68	77.21	78.25	78.13	89.08	84.48	84.48	90.26	88.21	88.21	86.32	98.78	99.39	90.71	99.12	99.12	84.21	98.77	98.77	87.37	99.49	93.94	96.39	97.59	97.59	90.81	90	90.65	94.22	96.64	96.68	97.91
OM912678/ck/MEX/2359/20	89.49	88.65	89.25	96.56	95.83	95.23	91.69	91.19	91.93	80.53	82.57	82.68	77.39	78.31	78.19	89.08	84.48	84.48	91.79	83.59	83.59	88.77	85.67	85.8	88.24	88.84	89.14	91.23	84.8	84.8	88.89	88.89	94.44	95.58	96.79	96.79	90.49	89.59	90.08	94.22	95.11	95.91	97
OM912705/ck/MEX/2944/21	89.96	89.63	90.27	80.41	80.82	80.62	91.51	91.46	92.24	80.15	81.99	82.18	75.78	77.74	77.68	91.95	87.36	87.36	93.85	85.64	85.64	87.72	87.15	87.27	88.1	91.22	91.37	86.55	79.53	79.53	92.42	88.89	89.9	96.39	97.19	97.19	91.54	92.85	93.66	88.6	98.53	97.82	98.9
